# Supplementary material for: Characterization of VHL missense mutations in sporadic clear cell renal cell carcinoma: hotspots, affected binding domains, functional impact on pVHL and therapeutic relevance
Source: BMC Cancer. 2016 Aug 17;16:638. doi: 10.1186/s12885-016-2688-0 (PMC4987997; doi:10.1186/s12885-016-2688-0)
Supplement: Additional file 2: Table S1. — VHL mutation type, Fuhrman grade and tumor stage of 360 ccRCC. (XLSX 11 kb) [file 12885_2016_2688_MOESM2_ESM.xlsx]

## Sheet: Sheet1
Supplementary table 1: VHL mutation type, Fuhrman grade and tumor stage of 360 ccRCC
	Fuhrman grade n (%)					Tumor stage (pT) n (%)
VHL mutation	unknown	1	2	3	4	unknown	1	2	3	4
Nonsense	1 (3.4)	2 (6.9)	4 (13.8)	10 (34.5)	12 (41.4)	0 (0)	12 (42.9)	3 (10.7)	12 (42.9)	1 (3.6)
Frame shift	3 (3)	2 (2)	41 (41.4)	39 (39.4)	14 (14.1)	3 (3)	42 (42.4)	9 (9.1)	44 (44.4)	1 (1)
Missense	3 (3.7)	2 (2.5)	19 (23.5)	36 (44.4)	21 (25.9)	1 (1.2)	35 (43.2)	10 (12.3)	33 (40.7)	2 (2.5)
In frame	0 (0)	1 (5.9)	5 (29.4)	6 (35.3)	5 (29.4)	1 (5.9)	6 (35.3)	0 (0)	10 (58.8)	0 (0)
Splice site	2 (11.8)	0 (0)	3 (17.6)	10 (58.8)	2 (11.8)	1 (5.9)	8 (47.1)	1 (5.9)	7 (41.2)	0 (0)
Wild-type	2 (1.8)	4 (3.5)	33 (28.9)	43 (37.7)	32 (28.1)	4 (3.5)	44 (38.6)	8 (7)	54 (47.4)	4 (3.5)
