# Supplementary material for: Characterization of VHL missense mutations in sporadic clear cell renal cell carcinoma: hotspots, affected binding domains, functional impact on pVHL and therapeutic relevance
Source: BMC Cancer. 2016 Aug 17;16:638. doi: 10.1186/s12885-016-2688-0 (PMC4987997; doi:10.1186/s12885-016-2688-0)
Supplement: Additional file 3: Table S2. — List of all VHL mutations. (XLSX 21 kb) [file 12885_2016_2688_MOESM3_ESM.xlsx]

## Sheet: Sheet1
Supplementary table 2: List of all VHL mutations
256 cases previously described (Rechsteiner et al.)
	nt	AA codon	Mutation	Mutation consequence
Exon 1	161	53	c.161insG/ p.Met54IlefsX78	fs
	167	56	c.167_168delCC/ p.Ala56GlyfsX75	fs
	180	60	c.180_205del/ p. Pro61ArgfsX62	fs
	183	61	c.183delC/ p.Val62CysfsX5	fs
	183	61	c.183C>G/ p.Pro61Pro	silent
	183	61	c.183delC/ p.Val62CysfsX5	fs
	189	63	c.189_190insCT/ p.Arg64CysfsX4	fs
	192	64	c.192_198del/p.Ser65ThrfsX92	fs
	193	65	c.193T>A/p.Ser65Thr	missense
	194	65	c.194C>A/ p.Ser65X	nonsense
	194	65	c.194C>A/ p.Ser65X	nonsense
	194	65	c.194C>T/ p.Ser65Leu	missense
	194	65	c.194C>A/ p.Ser65X	nonsense
	194	65	c.194C>A/ p.Ser65X	nonsense
	194	65	c.194C>A/ p.Ser65X	nonsense
	194	65	c.194C>A/ p.Ser65X	nonsense
	194	65	c.194C>A/ p.Ser65X	nonsense
	196	66	c.196_204del/ p.Val66_Ser68	in frame
	199	67	c.199insG/ p.Asn67GlufsX65	fs
	202	68	c.202T>A/p.Ser68Thr	missense
	203	68	c.203C>A/ p.Ser68X	nonsense
	203	68	c.203C>A/ p.Ser68X	nonsense
	209	70	c.209_226del18/ p.Glu70_Phe73delinsVal	in frame
	214	72	c.214T>C/p.Ser72Pro	missense
	214	72	c.214_216delTCC/ p.Ser72del	in frame
	215	72	c.215_216delCCinsA/ p. Ser72ThyfsX87	fs
	217	73	c.217C>T/ p.Gln73X	nonsense
	221	74	c.221T>A/p.Val74Asp	missense
	224	75	c.224delT/ p.Ile75ThrfsX84	fs
	224	75	c.224delT/ p.Ile75ThrfsX84	fs
	225	75	c.225_251del27/ p.Ile75_Val84delinsMet	in frame
	227	76	c.227delT/ p.Phe76SerfsX83	fs
	227	76	c.227_229delTCT/ p.Phe76_Phe76del	in frame
	227	76	c.227_229delTCT/ p.Phe76_Phe76del	in frame
	227	76	c.227delT/ p.Phe76SerfsX83	fs
	227	76	c.227insG/ p.Phe76CysfsX56	fs
	227	76	c.227_229delTCT/ p.Phe76_Phe76del	in frame
	231	77	c.231C>A/p.Cys77X	nonsense
	231	77	c.231C>A/p.Cys77X	nonsense
	232	78	c.232A>T/ p.Asn78Tyr	missense
	233	78	c.233A>G/ p.Asn78Ser	missense
	234	78	c.234T>A/p.Asn78Lys	missense
	234	78	c.234T>A/p.Asn78Lys	missense
	234	78	c.234T>G/p.Asn78Lys	missense
	234	78	c.234insA/ p.Asn78LysfsX54	fs
	238	80	c.238_239delAG/ p.Pro81AlafsX50	fs
	239	80	c.239G>A/ p.Ser80Asn	missense
	240	80	c.240T>A/ p.Ser80Arg	missense
	240	80	c.240T>A/ p.Ser80Arg	missense
	245	82	c.245G>C/ p.Arg82Pro	missense
	251	84	c.251T>A/p.Val84Glu	missense
	256	86	c.256C>A/ p.Pro86Thr	missense
	257	86	c.257C>A/ p.Pro86His	missense
	261	87	c.261insT/ p. Trp88MetfsX44	fs
	262	88	c.262T>C/ p.Trp88Arg	missense
	264	88	c.264G>T/ p.Trp88Cys	missense
	266	89	c.266T>A/ p.Leu89His	missense
	266	89	c.266T>C/ p.Leu89Pro	missense
	266	89	c.266T>G/ p.Leu89Arg	missense
	267	89	c.267_271del/ p. Asn90ArgfsX40	fs
	272	91	c.272insCAACT / p.Phe91SerfsX3	fs
	273	91	c.273G>A / p.Phe91Leu	missense
	272	91	c.272_280del9/ p.Phe91X	in frame
	273	91	c.273insT/ p.Asp92ArgfsX40	fs
	275	92	c.275_285del11/ p.Asp92AlafsX36	fs
	276	92	c.276_279delCGGC/ p.Asp92GlufsX66	fs
	278	93	c.278G>A / p.Gly93Asp	missense
	278	93	c.279C>G / p.Gly93Glu	missense
	280	94	c.280G>T/ p.Glu94X	nonsense
	288	96	c.288delG/ p.Gln96HisfsX63	fs
	292	98	c.292T>A/ p.Tyr98Asn	missense
	294	98	c.294delC/ p.Pro99GlnfsX60	fs
	294	98	c.294C>G/p.Tyr98X	nonsense
	296	99	c.296delC / p.Pro99GlnfsX60	fs
	299	100	c.299delC/ p.Thr100SerfsX59	fs
	302	101	c.302T>C/p.Leu101Pro	missense
	316	106	c.316_317delGG/ p.Gly106ProfsX25	fs
	319	107	c.319_340del22/ p.Arg107ValfsX45	fs
	323	108	c.323insC/ p.Arg108ProfsX24	fs
	330	110	c.330insTCCA/ p. Ser111ProfsX22	fs
	333	111	c.333C>A/ p.Ser111Arg	missense
	334	112	c.334T>G/p.Tyr112Asp	missense
	340	114	c.340G>C/ p.Gly114Arg	missense
	340+1		c.IVS1+1G>T (c.340+1G>T)	splice mut
	340+1		c.IVS1+1G>A (c.340+1G>A)	splice mut
	340+2		c.IVS+2T>G (c.340+2T>G)	splice mut
Exon 2	341	114	c.341G>A/ p.Gly114Asp	missense
	341-1	114	IVS1-1_342delGGT (c.[341-1]_342delGGT)	splice mut
	341-1	114	c.IVS1-1G>A (c.341-1G>A)	splice mut
	342	115	c.342insG/ p.His115SerfsX17	fs
	343	115	c.343C>A/p.His115Asn	missense
	343	115	c.343C>T/ p.His115Tyr	missense
	343	115	c.343_344delCA/ p.His115ProfsX16	fs
	344	115	c.344A>T/p.His115Leu	missense
	349	117	c.349T>C/ p.Trp117Arg	missense
	350	117	c.350G>T/p.Trp117Leu	missense
	350	117	c.350G>C/p.Trp117Ser	missense
	350	117	c.350insT/ p.Trp117LeufsX15	fs
	351	117	c.351G>T/ p.Trp117Cys	missense
	353	118	c.353T>C/ p.Leu118Pro	missense
	357	119	c.357C>A/p.Phe119Leu	missense
	361	121	c.361_363delGAT/ p.Asp121del	in frame
	361	121	c.361G>T/p.Asp121Tyr	missense
	362	121	c.362A>G/ p.Asp121Gly	missense
	367	123	c.367delG/ p.Thr124HisfsX35	fs
	370	124	c.370A>G/ p.Thr124Ala	missense
	370	124	c.370delA/ p. Thr124HisfsX35	fs
	371	124	c.371_378del/ p.Thr124ArgfsX5	fs
	374	125	c.374_380del/ p.His125ArgfsX32	fs
	375	125	c.375insA/ p.His125fsX7	fs
	383	128	c.383T>A/p.Leu128His	missense
	388	130	c.388G>T/p.Val130Phe	missense
	389	130	c.389T>A/p.Val130Asp	missense
	393	131	c.393insA/ p.Asn131LysfsX4	fs
	394	132	c.394delC/ p.Gln132LysfsX27	fs
	395	132	c.395A>C/p.Gln132Pro	missense
	397	133	c.397delA/ p.Thr133LeufsX26	fs
	398	133	c.398delC/ p.Thr133MetfsX26	fs
	400	134	c.400_403delGAAT/ p.Glu134TyrfsX24	fs
	402	134	c.402delA/ p.Glu134AspfsX25	fs
	403	135	c.403insA/ p.Leu135IlefsX9	fs
	404	135	c.404delT/ p.Leu135TyrfsX24	fs
	404	135	c.404T>A/ p.Leu135X	nonsense
	405	135	c.405_406insTT/ p.Leu135fsPheX25	fs
	405	135	c.405insT/ p.Leu135PhefsX9	fs
	406	136	c.406insATTA/ p.Phe136IlefsX9	fs
	407	136	c.407ins9/ p.Phe136TyrfsX82	in frame
	407	136	c.407insATAT/ p.Phe136TyrfsX9	fs
	409	137	c.409delG/ p.Val137CysfsX22	fs
	420	140	c.420ins44/ p.Asn141ArgfsX4	fs
	421	141	c.421delA/ p.Asn141MetfsX18	fs
	424	142	c.424_439del/ p.Val142PhefsX12	fs
	426	143	c.426delT/ p. Asp143ThrfsX16	fs
	426	143	c.426delT/ p.Asp143ThrfsX16; 432: sequence repeat from 377	fs
	433	145	c.433C>T/ p.Gln145X	nonsense
	444	148	c.444delT/ p.Phe148 LeufsX11	fs
	444	148	c.444delT/ p.Phe148 LeufsX11	fs
	445	149	c.445insT/ p.Ala149CysfsX25	fs
	452	151	c.452T>G/ p.Ile151Ser	missense
	452	151	c.452T>C/ p.Ile151Thr	missense
	456	152	c.456insC/ p. Leu153ThrfsX21	fs
	458	153	c.458T>C/ p.Leu153Pro	missense
	462	155	c.462delA/ p.Val155CysfsX4	fs
	341-1		c.IVS1-1G>A (c.341-1G>A)	splice mut
	341-2		c.IVS1-2A>T (c.341-2A>T)	splice mut
	341-2		c.IVS1-2 A>G (c.341-2 A>G)	splice mut
	341-2		IVS1-2 A>G (c.341-2 A>G)	splice mut
	463+1		c.IVS2+1G>A (c.463+1G>A)	splice mut
	463+1		IVS2+1delG (c.463+1delG)	splice mut
Exon 3	468	157	c.468_470delTAC/ p.Thr157_ Thr157del	in frame
	472	158	c.472C>G/ p.Leu158Val	missense
	472	158	c.472C>G/ p.Leu158Val	missense
	477	159	c.477A>T/p.Lys159Asn	missense
	481	161	c.481C>T/ p.Arg161X	nonsense
	481	161	c.481C>T/ p.Arg161X	nonsense
	481	161	c.481C>T/ p.Arg161X	nonsense
	481	161	c.481insAG/ p.Arg161SerfsX10	fs
	482	161	c.482G>C/p.Arg161Pro	missense
	482	161	c.482G>A/p.Arg161Gln	missense
	491	164	c.491_494delAGGT/ p.Gln164LeufsX5	fs
	499	167	c.499_510del12/ p.Arg167_Val170del	in frame
	501	167	c.501delG/ p.Ser168AlafsX2	fs
	506	169	c.506T>C/ p.Leu169Pro	missense
	506	169	c.506T>C/ p.Leu169Pro	missense
	507	169	c.507_508delAG/ p. Val170 GlnfsX3	fs
	509	170	c.509T>A/ p.Val170Asp	missense
	517	173	c.517G>T/p.Glu173X	nonsense
	520	174	c.520delA/ p.Asn174IlefsX28	fs
	522	174	c.522_523delTT/ p.Asn174LysfsX81	fs
	523	175	c.523delT/ p.Tyr175ThrfsX27	fs
	531	177	c.531delA/ p.Arg177fsX25	fs
	531	177	c.531delA/ p.Arg177SerfsX25	fs
	538	180	c.538A>G/ p.Ile180Val	missense
	540	180	c.540_564del25/ p.Val181LysfsX14	fs
	551	184	c.551T>C/ p.Leu184Pro	missense
	551	184	c.551T>C/ p.Leu184Pro	missense
	551	184	c.551T>C/ p.Leu184Pro	missense
	551	184	c.551T>C / p.Leu184Pro	missense
	551	184	c.552C>T/ p.Leu184Pro	missense
	557	186	c.557_561delAAGAT/ p.Glu186AlafsX68	fs
	565	189	c.565G>T/p.Glu189X	nonsense
	586	196	c.586A>T/p.Lys196X	nonsense
	612	205	c.612insA/ p.Arg205AlafsX51	fs
	619	207	c.619insT/ p.Ala207CysfsX49	fs
	642	214	c.642 A>C/ p.X214Cys	missense
	464-1		c.IVS2-1G>A (c.464-1G>A)	splice mut
	464-2		c.IVS2-2A>T (c.464-2A>T)	splice mut
Additional 104 cases
	nt	AA codon	Mutation	Mutation consequence
Exon 1	161	54	c.161_162delTG/p.Met54ArgfsX77	fs
	163	55	c. 163insA/p.Glu55ArgfsX77	splice mut
	163	55	c.163delG/p.Glu55ArgfsX11	fs
	167	56	c.167_168delCC/p.Ala56GlyfsX75	fs
	172	58	c172delC/p.Arg58GlyfsX9	fs
	193	65	c.193T>A/p.Ser65Thr	missense
	194	65	c.194C>T/p.Ser65Leu	missense
	194	65	c. 194C>A/p.Ser65X	nonsense
	194	65	c.194C>T/p.Ser65Leu	missense
	194	65	c.194C>T/p.Ser65Leu	missense
	203	68	c.203C>A/p.Ser68X	nonsense
	226	76	c.226_236del10/p.Phe76AlafsX79	fs
	227	76	c.227_229del3/p.Phe76del	in frame
	233	78	c. 233A>G/p.Asn78Ser	missense
	238	80	c.238A>C/p.Ser80Arg	missense
	238	80	c.238A>C/p.Ser80Arg	missense
	240	80	c.240T>A/p.Ser80Arg	missense
	254	85	c. 254_262del9/p.Leu85_Trp88delinsArg	in frame
	254	85	c. 254_262del9/p.Leu85_Trp88delinsArg	in frame
	262	88	c. 262T>G/p.Trp88Gly	missense
	262	88	c. 262T>A/p.Trp88Arg	missense
	268	90	c.268_273del/p.Asn90_Phe91del	in frame
	314	105	c. 314insA/p.Thr105AsnfsX27	fs
	315	106	c.315_318del4/p.Gly106AlafsX51	fs
	327	110	c.327insA/p.His110ProfsX22	fs
	335	112	c.335_340+1del7/p.Tyr112PhefsX45	splice mut
	340	114	c.340G>T/p.Gly114Cys	missense
	340+1		c.IVS1+1G>A (c.340+1G>A)	splice mut
	340+2		c.IVS1+2T>A (c.340+2T>A)	splice mut
	340+1		c.IVS1+1G>A (c.340+1G>A)	splice mut
Exon 2	345	116	c.345_364del/p.Leu116ArgfsX9	fs
	345	116	c.345insC/p.Leu116ProfsX15	fs
	345	115	c.345C>G/p.His115Gln	missense
	349	117	c.349delT/p.Trp117GlyfsX42	fs
	349	117	c.349T>C/p.Trp117Arg	missense
	350	117	c. 350delG/p.Trp117CysfsX42	fs
	351	117	c. 351G>A/p.Trp117X	nonsense
	376	126	c.376insG/p.Asp126GlyfsX5	fs
	383	128	c.383T>C/p.Leu128Pro	missense
	385	135	c.385_404dup/Leu135PhefsX31	fs
	397	133	c.397delA/p.Thr133LeuFsX26	fs
	405	135	c. 405-406delAT/p.Leu135PhefsX7	fs
	407	136	c.407T>C/p.Phe136Ser	missense
	423	141	c.423insA/p.Asn141LysfsX2	fs
	430	144	c.430G>T/p.Gly144X	nonsense
	435	145	c.435delG/p.Gln145HisfsX13	fs
	437	146	c.437C>T/p.Pro146Leu	missense
	444	148	c.444delT/p.Phe148LeufsX10	fs
	458	153	c.458T>C/p.Leu153Pro	missense
	458	153	c. 458T>C/p.Leu153Pro	missense
Exon 3	fs exon 3		frameshift	fs
	473	158	c.493T>A/p.Leu158Gln	missense
	481	161	c.481C>T/p.Arg161X	nonsense
	484	162	c.484T>C/p.Cys162Arg	missense
	484	162	c.484T>C/p.Cys162Arg	missense
	493	165	c.493_503del/p.Val165ProfsX5	fs
	497	167	c.497_505del9/p.Arg167ValdelSerLeu	in frame
	509	170	c.509_512del4/p.Val170GlyfsX31	fs
	515	172	c.515delC/p.Pro172LeufsX29	fs
	524	175	c. 524insA/p.Tyr175X	nonsense
	533	178	c. 533T>C/p.Leu178Pro	missense
	546	183	c.546insG/p.Ser183ValfsX32	fs
	548	183	c.548C>T/p.Ser183Leu*	missense
	555	185	c.555C>A/p.Tyr185X	nonsense
	580	194	C.580_583delinsAA/p.Val194LysfsX61	fs
	586	196	c.586A>T/p.Lys196X	nonsense
	598	200	c.598C>T/p.Arg200Trp*	missense
Italic: double mutations in the same tumor
*: mutations have not been confirmed by a second PCR
