# Supplementary material for: Characterization of VHL missense mutations in sporadic clear cell renal cell carcinoma: hotspots, affected binding domains, functional impact on pVHL and therapeutic relevance
Source: BMC Cancer. 2016 Aug 17;16:638. doi: 10.1186/s12885-016-2688-0 (PMC4987997; doi:10.1186/s12885-016-2688-0)
Supplement: Additional file 5: Table S3. — List of missense mutations, stability and disease association prediction. (XLSX 16 kb) [file 12885_2016_2688_MOESM5_ESM.xlsx]

## Sheet: Sheet1
Supplementary table 3: List of missense mutations, stability and disease association prediction
		Stability and disease prediction	ddG	nt	AA codon	Mutation	Interacting partners
Destabilizing		highly destabilizing	-5.07	221	74	c.221T>A/p.Val74Asp	HIF1αN/VDU1/USP33/VDU2/USP20/RPB7/VHLAK/BCL2L11/HIF1α/EPAS1/RPB1
		cause protein malfunction and disease	-3.53	245	82	c.245G>C/ p.Arg82Pro	HIF1αN/VDU1/USP33/VDU2/USP20/RPB7/VHLAK/BCL2L11/HIF1α/EPAS1/RPB1
			-3.8	251	84	c.251T>A/p.Val84Glu	HIF1αN/RPB7/VHLAK/BCL2L11/HIF1α/EPAS1/RPB1
			-2.86	262	88	c. 262T>G/p.Trp88Gly	HIF1αN/RPB7/VHLAK/BCL2L11/HIF1α/EPAS1/RPB1/PRKCZ
			-2.46	262	88	c.262T>C/ p.Trp88Arg	HIF1αN/RPB7/VHLAK/BCL2L11/HIF1α/EPAS1/RPB1/PRKCZ
			-2.46	262	88	c. 262T>A/p.Trp88Arg	HIF1αN/RPB7/VHLAK/BCL2L11/HIF1α/EPAS1/RPB1/PRKCZ
			-4.04	266	89	c.266T>C/ p.Leu89Pro	HIF1αN/RPB7/VHLAK/BCL2L11/HIF1α/EPAS1/RPB1/PRKCZ
			-3.19	266	89	c.266T>A/ p.Leu89His	HIF1αN/RPB7/VHLAK/BCL2L11/HIF1α/EPAS1/RPB1/PRKCZ
			-3.12	266	89	c.266T>G/ p.Leu89Arg	HIF1αN/RPB7/VHLAK/BCL2L11/HIF1α/EPAS1/RPB1/PRKCZ
			-3.36	278	93	c.279C>G / p.Gly93Glu	HIF1αN/RPB7/VHLAK/BCL2L11/HIF1α/EPAS1/RPB1/PRKCZ/CARD9
			-6.48	302	101	c.302T>C/p.Leu101Pro	HIF1αN/RPB7/VHLAK/BCL2L11/HIF1α/EPAS1/RPB1/PRKCZ/CARD9/TUBA4A/KIF3A/SP1/JADE1
			-2.99	334	112	c.334T>G/p.Tyr112Asp	HIF1αN/RPB7/VHLAK/BCL2L11/HIF1α/EPAS1/RPB1/PRKCZ/CARD9/TUBA4A/KIF3A/SP1/JADE1
			-2.53	341	114	c.341G>A/ p.Gly114Asp	HIF1αN/VHLAK/BCL2L11/HIF1α/EPAS1/RPB1/PRKCZ/CARD9/TUBA4A/KIF3A/SP1/JADE1/PRKCD/aPKC-λ/ι/EEF1A1
			-3.1	343	115	c.343C>A/p.His115Asn	HIF1αN/VHLAK/BCL2L11/HIF1α/EPAS1/RPB1/PRKCZ/CARD9/TUBA4A/KIF3A/SP1/JADE1/PRKCD/aPKC-λ/ι/EEF1A1
			-2.15	345	115	c.345C>G/p.His115Gln	HIF1αN/VHLAK/BCL2L11/HIF1α/EPAS1/RPB1/PRKCZ/CARD9/TUBA4A/KIF3A/SP1/JADE1/PRKCD/aPKC-λ/ι/EEF1A1/CCT-ζ-2
			-2.14	349	117	c.349T>C/ p.Trp117Arg	HIF1αN/VHLAK/BCL2L11/HIF1α/EPAS1/RPB1/PRKCZ/CARD9/TUBA4A/KIF3A/SP1/JADE1/PRKCD/aPKC-λ/ι/EEF1A1/CCT-ζ-2
			-2.14	349	117	c.349T>C/p.Trp117Arg	HIF1αN/VHLAK/BCL2L11/HIF1α/EPAS1/RPB1/PRKCZ/CARD9/TUBA4A/KIF3A/SP1/JADE1/PRKCD/aPKC-λ/ι/EEF1A1/CCT-ζ-2
			-2.52	350	117	c.350G>C/p.Trp117Ser	HIF1αN/VHLAK/BCL2L11/HIF1α/EPAS1/RPB1/PRKCZ/CARD9/TUBA4A/KIF3A/SP1/JADE1/PRKCD/aPKC-λ/ι/EEF1A1/CCT-ζ-2
			-4.04	353	118	c.353T>C/ p.Leu118Pro	HIF1αN/VHLAK/BCL2L11/RPB1/PRKCZ/CARD9/TUBA4A/KIF3A/SP1/JADE1/PRKCD/aPKC-λ/ι/EEF1A1/CCT-ζ-2
			-6.48	383	128	c.383T>C/p.Leu128Pro	HIF1αN/VHLAK/BCL2L11/EEF1A1
			-2.43	383	128	c.383T>A/p.Leu128His	HIF1αN/VHLAK/BCL2L11/EEF1A1
			-5.07	389	130	c.389T>A/p.Val130Asp	HIF1αN/VHLAK/BCL2L11/PRKCD/EEF1A1
			-8.69	395	132	c.395A>C/p.Gln132Pro	HIF1αN/VHLAK/BCL2L11/PRKCD/EEF1A1
			-4.9	407	136	c.407T>C/p.Phe136Ser	HIF1αN/VHLAK/BCL2L11/PRKCD/EEF1A1/TBP1
			-4.99	452	151	c.452T>G/ p.Ile151Ser	HIF1αN/VHLAK/PRKCD/CCT-ζ-2/TBP1
			-4.34	452	151	c.452T>C/ p.Ile151Thr	HIF1αN/VHLAK/PRKCD/CCT-ζ-2/TBP1
			-2.28	482	161	c.482G>C/p.Arg161Pro	NEDD8/VHLAK/p53/Nur77/EloC/HuR
			-2.05	509	170	c.509T>A/ p.Val170Asp	VHLAK/Nur77/EloC/HuR/EloB
			-3.7	551	184	c.551T>C/ p.Leu184Pro	VHLAK/Nur77/HuR/Cullin2
			-3.7	551	184	c.551T>C/ p.Leu184Pro	VHLAK/Nur77/HuR/Cullin2
			-3.7	551	184	c.551T>C/ p.Leu184Pro	VHLAK/Nur77/HuR/Cullin2
			-3.7	551	184	c.551T>C / p.Leu184Pro	VHLAK/Nur77/HuR/Cullin2
			-3.7	551	184	c.552C>T/ p.Leu184Pro	VHLAK/Nur77/HuR/Cullin2
		destabilizing	-1.41	214	72	c.214T>C/p.Ser72Pro	CK1/HIF1αN/VDU1/USP33/VDU2/USP20/RPB7/VHLAK/BCL2L11/HIF1α/EPAS1/RPB1
		non-disease-associated	-1.31	234	78	c.234T>A/p.Asn78Lys	HIF1αN/VDU1/USP33/VDU2/USP20/RPB7/VHLAK/BCL2L11/HIF1α/EPAS1/RPB1
			-1.31	234	78	c.234T>A/p.Asn78Lys	HIF1αN/VDU1/USP33/VDU2/USP20/RPB7/VHLAK/BCL2L11/HIF1α/EPAS1/RPB1
			-1.31	234	78	c.234T>G/p.Asn78Lys	HIF1αN/VDU1/USP33/VDU2/USP20/RPB7/VHLAK/BCL2L11/HIF1α/EPAS1/RPB1
			-1.92	238	80	c.238A>C/p.Ser80Arg	HIF1αN/VDU1/USP33/VDU2/USP20/RPB7/VHLAK/BCL2L11/HIF1α/EPAS1/RPB1
			-1.92	238	80	c.238A>C/p.Ser80Arg	HIF1αN/VDU1/USP33/VDU2/USP20/RPB7/VHLAK/BCL2L11/HIF1α/EPAS1/RPB1
			-1.92	240	80	c.240T>A/ p.Ser80Arg	HIF1αN/VDU1/USP33/VDU2/USP20/RPB7/VHLAK/BCL2L11/HIF1α/EPAS1/RPB1
			-1.92	240	80	c.240T>A/ p.Ser80Arg	HIF1αN/VDU1/USP33/VDU2/USP20/RPB7/VHLAK/BCL2L11/HIF1α/EPAS1/RPB1
			-1.92	240	80	c.240T>A/p.Ser80Arg	HIF1αN/VDU1/USP33/VDU2/USP20/RPB7/VHLAK/BCL2L11/HIF1α/EPAS1/RPB1
			-1.95	278	93	c.278G>A / p.Gly93Asp	HIF1αN/RPB7/VHLAK/BCL2L11/HIF1α/EPAS1/RPB1/PRKCZ/CARD9
			-1.35	292	98	c.292T>A/ p.Tyr98Asn	HIF1αN/RPB7/VHLAK/BCL2L11/HIF1α/EPAS1/RPB1/PRKCZ/CARD9/TUBA4A/KIF3A/SP1/JADE1
			-1.86	350	117	c.350G>T/p.Trp117Leu	HIF1αN/VHLAK/BCL2L11/HIF1α/EPAS1/RPB1/PRKCZ/CARD9/TUBA4A/KIF3A/SP1/JADE1/PRKCD/aPKC-λ/ι/EEF1A1/CCT-ζ-2
			-1.05	388	130	c.388G>T/p.Val130Phe	HIF1αN/VHLAK/BCL2L11/PRKCD/EEF1A1
			-1.6	477	159	c.477A>T/p.Lys159Asn	NEDD8/VHLAK/p53/Nur77/EloC/HuR
			-1.87	506	169	c.506T>C/ p.Leu169Pro	VHLAK/Nur77/EloC/HuR
			-1.87	506	169	c.506T>C/ p.Leu169Pro	VHLAK/Nur77/EloC/HuR
		slightly destabilizing	-0.94	193	65	c.193T>A/p.Ser65Thr	HIF1αN/VDU1/USP33/VDU2/USP20/RPB7/VHLAK/BCL2L11/RPB1
		non-disease-associated	-0.94	193	65	c.193T>A/p.Ser65Thr	HIF1αN/VDU1/USP33/VDU2/USP20/RPB7/VHLAK/BCL2L11/RPB1
			-0.86	239	80	c.239G>A/ p.Ser80Asn	HIF1αN/VDU1/USP33/VDU2/USP20/RPB7/VHLAK/BCL2L11/HIF1α/EPAS1/RPB1
			-0.52	333	111	c.333C>A/ p.Ser111Arg	HIF1αN/RPB7/VHLAK/BCL2L11/HIF1α/EPAS1/RPB1/PRKCZ/CARD9/TUBA4A/KIF3A/SP1/JADE1
			-0.55	357	119	c.357C>A/p.Phe119Leu	HIF1αN/VHLAK/BCL2L11/RPB1/PRKCZ/CARD9/TUBA4A/KIF3A/SP1/JADE1/PRKCD/aPKC-λ/ι/EEF1A1/CCT-ζ-2
			-0.8	458	153	c.458T>C/ p.Leu153Pro	HIF1αN/VHLAK/PRKCD/CCT-ζ-2/TBP1
			-0.8	458	153	c.458T>C/p.Leu153Pro	HIF1αN/VHLAK/PRKCD/CCT-ζ-2/TBP1
			-0.8	458	153	c. 458T>C/p.Leu153Pro	HIF1αN/VHLAK/PRKCD/CCT-ζ-2/TBP1
			-0.63	472	158	c.472C>G/ p.Leu158Val	VHLAK/p53/Nur77/EloC/HuR
			-0.63	472	158	c.472C>G/ p.Leu158Val	VHLAK/p53/Nur77/EloC/HuR
			-0.8	533	178	c. 533T>C/p.Leu178Pro	VHLAK/Nur77/HuR
		neutral	-0.41	202	68	c.202T>A/p.Ser68Thr	GSK3/HIF1αN/VDU1/USP33/VDU2/USP20/RPB7/VHLAK/BCL2L11/HIF1α/EPAS1/RPB1
		non-disease-associated	-0.21	233	78	c.233A>G/ p.Asn78Ser	HIF1αN/VDU1/USP33/VDU2/USP20/RPB7/VHLAK/BCL2L11/HIF1α/EPAS1/RPB1
			-0.21	233	78	c. 233A>G/p.Asn78Ser	HIF1αN/VDU1/USP33/VDU2/USP20/RPB7/VHLAK/BCL2L11/HIF1α/EPAS1/RPB1
			0.05	340	114	c.340G>T/p.Gly114Cys	HIF1αN/VHLAK/BCL2L11/HIF1α/EPAS1/RPB1/PRKCZ/CARD9/TUBA4A/KIF3A/SP1/JADE1/PRKCD/aPKC-λ/ι/EEF1A1
			0.44	362	121	c.362A>G/ p.Asp121Gly	HIF1αN/VHLAK/BCL2L11/PRKCZ/CARD9/TUBA4A/KIF3A/SP1/JADE1/PRKCD/aPKC-λ/ι/EEF1A1
Neutral			-0.14	370	124	c.370A>G/ p.Thr124Ala	HIF1αN/VHLAK/BCL2L11/EEF1A1
			0.11	473	158	c.493T>A/p.Leu158Gln	VHLAK/p53/Nur77/EloC/HuR
			-0.19	482	161	c.482G>A/p.Arg161Gln	NEDD8/VHLAK/p53/Nur77/EloC/HuR
			0.37	484	162	c.484T>C/p.Cys162Arg	VHLAK/p53/Nur77/EloC/HuR
			0.37	484	162	c.484T>C/p.Cys162Arg	VHLAK/p53/Nur77/EloC/HuR
			-0.01	538	180	c.538A>G/ p.Ile180Val	VHLAK/Nur77/HuR
		slightly stabilizing	0.68	232	78	c.232A>T/ p.Asn78Tyr	HIF1αN/VDU1/USP33/VDU2/USP20/RPB7/VHLAK/BCL2L11/HIF1α/EPAS1/RPB1
		non-disease-associated	0.79	256	86	c.256C>A/ p.Pro86Thr	HIF1αN/RPB7/VHLAK/BCL2L11/HIF1α/EPAS1/RPB1
			0.7	273	91	c.273G>A / p.Phe91Leu	HIF1αN/RPB7/VHLAK/BCL2L11/HIF1α/EPAS1/RPB1/PRKCZ
			0.81	437	146	c.437C>T/p.Pro146Leu	HIF1αN/VHLAK/PRKCD/TBP1
		stabilizing	1.57	194	65	c.194C>T/ p.Ser65Leu	HIF1αN/VDU1/USP33/VDU2/USP20/RPB7/VHLAK/BCL2L11/RPB1
		non-disease-associated	1.57	194	65	c.194C>T/p.Ser65Leu	HIF1αN/VDU1/USP33/VDU2/USP20/RPB7/VHLAK/BCL2L11/RPB1
			1.57	194	65	c.194C>T/p.Ser65Leu	HIF1αN/VDU1/USP33/VDU2/USP20/RPB7/VHLAK/BCL2L11/RPB1
			1.57	194	65	c.194C>T/p.Ser65Leu	HIF1αN/VDU1/USP33/VDU2/USP20/RPB7/VHLAK/BCL2L11/RPB1
			1.36	257	86	c.257C>A/ p.Pro86His	HIF1αN/RPB7/VHLAK/BCL2L11/HIF1α/EPAS1/RPB1
			1.22	340	114	c.340G>C/ p.Gly114Arg	HIF1αN/VHLAK/BCL2L11/HIF1α/EPAS1/RPB1/PRKCZ/CARD9/TUBA4A/KIF3A/SP1/JADE1/PRKCD/aPKC-λ/ι/EEF1A1
			1.36	343	115	c.343C>T/ p.His115Tyr	HIF1αN/VHLAK/BCL2L11/HIF1α/EPAS1/RPB1/PRKCZ/CARD9/TUBA4A/KIF3A/SP1/JADE1/PRKCD/aPKC-λ/ι/EEF1A1
			1.2	351	117	c.351G>T/ p.Trp117Cys	HIF1αN/VHLAK/BCL2L11/HIF1α/EPAS1/RPB1/PRKCZ/CARD9/TUBA4A/KIF3A/SP1/JADE1/PRKCD/aPKC-λ/ι/EEF1A1/CCT-ζ-2
			1.49	361	121	c.361G>T/p.Asp121Tyr	HIF1αN/VHLAK/BCL2L11/PRKCZ/CARD9/TUBA4A/KIF3A/SP1/JADE1/PRKCD/aPKC-λ/ι/EEF1A1
			1.02	548	183	c.548C>T/p.Ser183Leu	VHLAK/Nur77/HuR/Cullin2
			1.64	598	200	c.598C>T/p.Arg200Trp	VHLAK/Nur77/VBP1
		highly stabilizing	3.41	264	88	c.264G>T/ p.Trp88Cys	HIF1αN/RPB7/VHLAK/BCL2L11/HIF1α/EPAS1/RPB1/PRKCZ
Stabilizing		cause protein malfunction and disease	2.24	344	115	c.344A>T/p.His115Leu	HIF1αN/VHLAK/BCL2L11/HIF1α/EPAS1/RPB1/PRKCZ/CARD9/TUBA4A/KIF3A/SP1/JADE1/PRKCD/aPKC-λ/ι/EEF1A1
		In italic: two mutations in the same tumor
